# Supplementary material for: 3D-Printable Hierarchical Nanogel-GelMA Composite Hydrogel System
Source: Polymers (Basel). 2021 Jul 29;13(15):2508. doi: 10.3390/polym13152508 (PMC8348806; doi:10.3390/polym13152508)
Supplement: Supplementary file 1 [file polymers-13-02508-s001.zip]

Archive with 1 entries (1 files):
- polymers-1312863-supplementary.pdf
